# Supplementary material for: Magnetic SERS Strip Based on 4-mercaptophenylboronic Acid-Modified Fe3O4@Au for Active Capture and Simultaneous Detection of Respiratory Bacteria
Source: Biosensors (Basel). 2023 Jan 31;13(2):210. doi: 10.3390/bios13020210 (PMC9953780; doi:10.3390/bios13020210)
Supplement: Supplementary file 1 [file biosensors-13-00210-s001.zip]

Archive with 1 entries (1 files):
- biosensors-2126826-supplementary.pdf
